# Supplementary material for: Multiscale profiling of protease activity in cancer
Source: Nat Commun. 2022 Oct 3;13:5745. doi: 10.1038/s41467-022-32988-5 (PMC9530178; doi:10.1038/s41467-022-32988-5)
Supplement: Supplementary file 3 — Source Data [file 41467_2022_32988_MOESM3_ESM.xlsx]

## Sheet: Figure 2c
3.5 Weeks				5 Weeks
ABN ID	Fold Change (EA/Healthy)	-log10(Padj)		ABN ID	Fold Change (EA/Healthy)	-log10(Padj)
PP01	1.19168	2.13703		PP01	1.37252	10.7199
PP02	1.08246	0.113987		PP02	1.09474	1.32831
PP03	1.2847	3.79971		PP03	1.24164	8.13613
PP04	0.952715	0.156753		PP04	0.925441	1.24257
PP05	1.09328	0.113987		PP05	1.06834	0.558559
PP06	0.704861	4.25074		PP06	0.411922	15
PP07	1.01085	0.0547982		PP07	1.04178	0.261514
PP08	0.824598	1.83701		PP08	0.847837	4.12004
PP09	0.906509	0.375802		PP09	1.08216	1.43654
PP10	0.905221	0.191169		PP10	1.08581	0.794027
PP11	0.968293	0.0547982		PP11	1.04803	0.355182
PP12	1.22213	1.87682		PP12	1.27334	7.74614
PP13	1.31936	3.0211		PP13	1.23008	4.5241
PP14	1.24227	1.07454		PP14	0.965652	0.231258

## Sheet: Figure 2d
		Mean Scaled and Stock Normalized Peak Area Ratio. 3.5 and 5 weeks post tumor induction.
SampleID	SampleType	PP01	PP02	PP03	PP04	PP05	PP06	PP07	PP08	PP09	PP10	PP11	PP12	PP13	PP14
601-2h	Healthy (3.5wks)	0.741888	0.539733	0.693914	2.55577	0.62045	2.52892	0.542174	1.29315	0.773875	1.25481	0.695644	0.783414	0.614785	0.361467
602-2h	Healthy (3.5wks)	0.720172	0.747573	0.769569	2.11722	0.514833	2.01247	0.347337	1.87696	1.19886	1.31574	0.70164	0.686471	0.58976	0.4014
603-2h	Healthy (3.5wks)	0.668997	0.685647	0.94067	2.01973	0.882862	1.74936	0.430445	1.76656	0.679985	1.10858	1.0441	0.652442	0.872351	0.498261
604-2h	Healthy (3.5wks)	0.734544	0.696301	1.00733	2.02283	0.619342	1.95105	0.467733	1.22893	1.32576	1.81335	0.543902	0.587494	0.688386	0.313045
605-2h	Healthy (3.5wks)	0.783358	0.632362	0.897517	2.04168	0.675793	1.52745	0.395073	1.88489	0.93177	1.43533	0.878622	0.849866	0.795642	0.27065
611-2h	Healthy (3.5wks)	0.924584	0.893463	0.592528	2.20479	0.695812	1.31478	0.480919	1.60471	0.952929	1.35057	0.713262	1.0877	0.958132	0.225817
612-2h	Healthy (3.5wks)	0.753017	0.585719	1.05212	2.30977	0.709368	1.81074	0.428172	1.82895	1.19771	1.01925	0.728714	0.577089	0.630405	0.368991
613-2h	Healthy (3.5wks)	0.80787	1.0184	0.989038	1.80809	0.968016	1.2303	0.566111	1.48085	0.863521	1.56797	0.623655	0.715644	0.802188	0.558344
614-2h	Healthy (3.5wks)	0.802768	0.581949	1.02071	1.84354	0.779382	1.29916	0.929381	1.70172	1.24008	1.62237	0.560771	0.630277	0.65705	0.330837
615-2h	Healthy (3.5wks)	0.717138	0.468869	0.957619	2.59984	0.654979	2.13794	0.463666	1.42241	0.992884	0.991493	0.667908	0.859137	0.617117	0.448995
621-2h	Healthy (3.5wks)	0.878794	0.526274	0.89759	2.25233	0.546145	2.18155	0.732925	1.04338	0.904662	1.31927	0.692866	0.983869	0.761973	0.278382
622-2h	Healthy (3.5wks)	0.921868	0.684305	0.854878	2.15412	0.693444	2.07378	0.58236	1.32755	0.953364	1.16694	0.53123	0.792514	0.801512	0.462143
623-2h	Healthy (3.5wks)	0.76638	0.813463	0.75164	2.41038	0.541259	1.42468	0.516901	1.36974	1.09775	1.46046	0.989721	0.732547	0.87712	0.247954
624-2h	Healthy (3.5wks)	0.873673	0.449767	0.864734	2.14525	0.871749	2.23442	0.562107	1.17036	0.933751	1.33007	0.637783	0.904251	0.659444	0.362642
625-2h	Healthy (3.5wks)	1.12857	0.602322	1.14934	1.99864	0.680087	1.42083	0.497445	1.38055	0.984686	1.46985	0.58133	1.00928	0.744066	0.353009
631-2h	Healthy (3.5wks)	1.03955	1.12325	0.729645	1.65404	0.712229	1.35198	0.648866	1.26894	0.930889	1.11707	0.638393	1.06097	1.0906	0.633577
632-2h	Healthy (3.5wks)	0.821197	0.732898	0.736527	2.53464	0.947946	1.46173	0.60458	1.28181	0.791983	1.04663	0.586882	0.790583	1.20461	0.457993
633-2h	Healthy (3.5wks)	0.887054	0.76838	0.981343	1.86303	0.860136	1.52966	0.587341	1.5043	0.912594	0.921174	0.59085	1.02814	0.897497	0.668514
634-2h	Healthy (3.5wks)	1.07662	0.791299	0.83264	2.26668	0.592057	1.55827	0.617779	1.06727	0.75569	1.01214	0.763545	0.940922	1.11924	0.605837
635-2h	Healthy (3.5wks)	0.688422	0.944128	1.0738	1.92589	0.71425	1.76385	0.662013	1.12303	1.08732	0.571681	0.76884	1.2816	0.838207	0.556965
601-2h	Healthy (5wks)	0.729363	0.722355	1.0108	1.94033	0.93588	1.45958	0.620028	1.22496	0.957026	1.23852	0.795339	0.726608	1.12195	0.517257
700-2h	Healthy (5wks)	0.695678	0.759439	1.07818	2.20561	0.76726	1.66805	0.517533	1.37463	1.05341	1.23034	0.783875	0.771741	0.698303	0.395956
603-2h	Healthy (5wks)	0.866626	0.695483	0.996865	2.06399	0.944612	1.08015	0.577343	1.21616	1.06813	1.45132	0.598515	0.916881	1.03343	0.49049
604-2h	Healthy (5wks)	0.782071	0.838696	1.0162	1.9808	1.08711	1.95756	0.505087	1.05982	0.883475	1.21709	0.657936	0.699368	0.871603	0.44319
605-2h	Healthy (5wks)	0.820047	0.606358	0.931006	2.54486	0.84636	2.23975	0.467	1.04708	0.893124	0.940015	0.732948	0.721791	0.856132	0.353524
611-2h	Healthy (5wks)	0.727782	0.601467	1.22077	2.35201	0.826666	1.71272	0.433324	0.988657	0.957495	1.06784	0.761661	0.730498	0.987546	0.631566
612-2h	Healthy (5wks)	0.743816	0.751393	1.00012	2.17512	0.749992	1.92743	0.518664	1.2367	0.931364	1.21317	0.73124	0.730755	0.74875	0.541487
613-2h	Healthy (5wks)	0.850492	0.886858	1.07425	1.83725	1.17984	1.45228	0.538488	1.28848	0.940567	0.935766	0.664301	0.735667	0.890355	0.725416
614-2h	Healthy (5wks)	0.836744	0.785929	1.0927	1.87077	1.01181	1.26957	0.595115	1.16269	0.920349	1.4241	0.870509	0.766964	0.81676	0.576
615-2h	Healthy (5wks)	0.848844	0.662302	0.897619	2.59867	0.89663	2.00218	0.422642	1.10735	0.737235	0.939581	0.60567	0.903639	0.937017	0.440622
621-2h	Healthy (5wks)	0.679367	0.877471	1.11502	2.18061	0.669812	1.39505	0.5539	1.20609	0.977581	1.51991	0.701386	0.782951	0.826169	0.514684
623-2h	Healthy (5wks)	0.678843	0.768521	0.977481	2.25046	0.93561	1.50149	0.572165	1.15117	0.960387	1.20059	0.658939	0.840486	0.954688	0.54917
624-2h	Healthy (5wks)	0.902388	0.727649	0.919784	2.31502	0.909902	2.03231	0.55728	1.11332	0.863093	0.892217	0.709076	0.765669	0.766313	0.525985
625-2h	Healthy (5wks)	0.765981	0.818463	1.16375	1.88824	1.01833	1.51317	0.595525	1.14421	0.921924	1.04303	0.793127	0.790282	0.957582	0.586384
631-2h	Healthy (5wks)	0.766312	0.529476	1.12797	2.153	0.959951	1.61014	0.554158	1.28716	0.942509	1.09678	0.576406	0.895138	1.02105	0.479954
632-2h	Healthy (5wks)	0.80414	0.713901	1.04994	2.54276	1.0066	1.34074	0.478114	0.870277	1.06131	0.956182	0.589944	0.980938	1.33964	0.265513
633-2h	Healthy (5wks)	0.810824	0.576549	0.972341	2.66863	0.746804	2.02658	0.529557	1.25671	0.749605	0.923276	0.717237	0.794108	0.803483	0.424302
634-2h	Healthy (5wks)	0.840972	0.724031	1.17762	2.08258	1.27638	1.29845	0.550215	1.46853	0.906318	1.21953	0.80626	0.651064	0.587472	0.410575
635-2h	Healthy (5wks)	0.717558	0.672459	1.06791	2.40526	0.913857	1.75162	0.511265	1.18905	0.920465	1.18563	0.773755	0.690579	0.834006	0.366579
606-2h	EA (3.5wks)	0.715819	0.64632	1.06844	2.21885	1.17386	1.47351	0.628316	1.41914	0.733426	1.01002	0.653716	0.99031	0.837068	0.431213
607-2h	EA (3.5wks)	0.877854	0.920899	1.21278	2.53835	0.876587	0.981632	0.496031	1.18321	0.747436	1.14769	0.307114	1.15338	1.16285	0.394184
608-2h	EA (3.5wks)	1.14742	0.404323	1.34552	2.08139	1.0449	1.09293	0.492295	0.993681	0.938324	1.22297	0.540897	1.14352	1.08913	0.462696
609-2h	EA (3.5wks)	1.02656	0.676549	1.06449	2.00752	0.750955	1.22817	0.465908	1.2166	0.906006	1.53437	0.798466	0.789723	1.09711	0.43758
610-2h	EA (3.5wks)	1.14246	0.462958	1.11512	2.27653	1.13143	0.884609	0.417906	0.798731	0.823063	1.08711	0.93	1.29048	1.17266	0.466947
616-2h	EA (3.5wks)	0.801805	0.839667	0.769917	2.00424	1.28639	1.56045	0.337798	1.11208	0.687501	1.26527	0.570019	1.21546	1.0482	0.501204
617-2h	EA (3.5wks)	0.987706	0.969222	1.21696	2.28418	0.476405	1.35267	0.608252	1.29061	0.907612	1.21439	0.456998	0.838567	0.915659	0.480762
618-2h	EA (3.5wks)	0.918954	1.06292	1.11468	2.28444	0.724127	1.17889	0.738912	1.24487	1.05305	0.918599	0.779128	0.897249	0.650588	0.433587
619-2h	EA (3.5wks)	1.20051	0.856925	1.12934	2.22845	0.717588	1.27257	0.448159	1.15791	1.01369	1.05431	0.429705	0.81721	1.14145	0.532166
620-2h	EA (3.5wks)	1.21419	0.595046	1.34479	2.09167	0.695653	1.26163	0.450779	1.31188	0.673859	0.764451	0.941973	1.20596	1.10227	0.345844
626-2h	EA (3.5wks)	0.834544	0.790294	1.3684	2.08976	0	1.312	0.473726	1.25211	0.890116	1.72029	0.596138	1.03587	1.0529	0.583851
627-2h	EA (3.5wks)	1.0602	0.633227	1.09367	1.99622	0.936161	1.4332	0.503523	1.19258	0.842368	1.3061	0.608068	1.03036	0.872936	0.491401
628-2h	EA (3.5wks)	0.961744	0.636832	1.46387	1.96241	0.57778	1.28077	0.648128	0.950697	0.976554	1.07162	0.779692	1.08181	1.12433	0.483759
629-2h	EA (3.5wks)	1.19291	0.782549	0.854136	1.87876	0.464083	0.883878	0.746258	1.0551	1.05101	1.25479	0.683231	0.891747	1.64141	0.620137
630-2h	EA (3.5wks)	0.837733	0.851082	1.07094	1.70678	0.80916	0.963351	0.457302	1.7662	0.842728	1.04332	0.787935	1.01655	1.26994	0.576991
636-2h	EA (3.5wks)	0.979227	0.948881	1.35299	1.46664	0.542655	1.08285	0.754917	1.10819	1.23614	1.20492	0.582313	1.03335	1.08039	0.626537
637-2h	EA (3.5wks)	0.975906	1.07173	1.04722	1.76365	0.887182	1.50106	0.570576	1.01261	0.859368	0.971454	0.712601	0.976986	0.949825	0.699835
638-2h	EA (3.5wks)	1.09854	0.809468	0.986414	1.79014	0.960783	1.33946	0.709512	1.20203	0.809376	0.973894	0.864472	0.894455	1.10893	0.452535
639-2h	EA (3.5wks)	0.900123	0.740383	1.10009	2.11405	0.69885	1.25225	0.60663	1.205	0.981884	0.994663	0.620377	1.10248	0.9907	0.692521
640-2h	EA (3.5wks)	1.06937	0.764634	1.14736	1.91909	0.858223	1.01484	0.629032	1.11934	0.711658	0.780384	0.854585	1.31102	1.09392	0.726538
606-2h	EA (5wks)	1.03318	0.685275	1.25571	2.19644	0.997472	1.04617	0.49555	1.01395	0.961807	1.19159	0.66943	1.04003	0.961409	0.451992
607-2h	EA (5wks)	0.963106	0.743085	1.39516	2.02647	1.08868	0.714568	0.541627	1.03918	0.997068	1.13988	0.799857	0.924187	1.11967	0.50746
608-2h	EA (5wks)	1.17096	0.808891	1.22023	2.19468	1.18623	0.625023	0.536584	0.810099	0.924944	1.09269	0.692926	1.13411	1.17406	0.428565
609-2h	EA (5wks)	1.06401	0.830818	1.03149	2.2475	1.02042	0.718846	0.487627	0.910867	0.891819	1.29567	0.978183	0.877979	1.26948	0.375291
610-2h	EA (5wks)	0.937063	0.800301	1.29598	1.78691	1.03344	0.831992	0.58881	1.17914	1.07119	1.37454	0.654418	0.811542	1.09389	0.540782
616-2h	EA (5wks)	0.828283	0.786351	1.26765	1.94929	1.08669	0.735352	0.648936	0.858392	1.06018	1.10093	0.723037	1.1837	1.24332	0.527882
617-2h	EA (5wks)	1.06949	0.717178	1.27812	2.18419	0.853023	0.654825	0.548504	1.03006	0.90042	1.26522	0.727314	1.08907	1.14769	0.53489
618-2h	EA (5wks)	0.952252	0.832973	1.18933	1.76703	0.879792	0.985475	0.716381	0.979514	1.06538	1.22711	0.778028	1.11755	0.973124	0.536057
619-2h	EA (5wks)	1.09957	0.738998	1.3882	1.67019	1.27636	0.812748	0.692137	0.892874	0.957598	0.979621	0.665279	0.947044	1.39017	0.489202
620-2h	EA (5wks)	1.07807	0.80677	1.21915	2.45421	0.941567	0.628626	0.540225	0.890993	0.902012	1.15203	0.707817	0.887072	1.155	0.63646
626-2h	EA (5wks)	1.05013	0.80958	1.37239	1.99363	1.00044	0.693678	0.535545	1.08017	1.05654	1.3222	0.75597	0.897398	1.02854	0.403787
627-2h	EA (5wks)	1.18274	0.783292	1.41027	1.95493	1.00859	0.477472	0.512281	0.991911	1.0424	1.38938	0.869634	0.933233	0.991424	0.452442
628-2h	EA (5wks)	0.910343	0.667259	1.55014	1.83843	0.927376	0.874364	0.502735	0.91348	1.08762	1.41319	0.660527	1.06627	1.20216	0.386113
629-2h	EA (5wks)	1.16456	0.557627	1.54699	2.05526	1.04421	0.520919	0.572321	1.21443	1.15328	1.39948	0.67259	0.888054	0.928556	0.281736
630-2h	EA (5wks)	1.25391	0.790405	1.12887	2.27084	1.11019	0.559552	0.405722	1.18621	1.11143	0.967806	0.911097	0.867946	1.11978	0.316247
636-2h	EA (5wks)	1.36365	0.891086	1.10121	2.1847	1.01943	0.805981	0.593683	0.908205	0.828054	0.960104	0.734836	1.01971	1.12263	0.466714
637-2h	EA (5wks)	1.10563	0.902126	1.12159	1.69912	1.0838	0.577147	0.489458	0.983602	1.06984	1.16424	0.849837	1.17783	1.29402	0.481771
638-2h	EA (5wks)	1.1107	0.845466	1.12597	1.75729	0.903441	0.670829	0.621158	1.05456	0.935321	1.18055	0.745528	1.19524	1.29731	0.556631
639-2h	EA (5wks)	1.0463	0.843166	1.13437	2.2127	1.09769	0.714834	0.65039	0.981543	0.865975	1.04537	0.591004	1.11035	1.2607	0.445599
640-2h	EA (5wks)	1.11553	0.885681	1.20699	2.03708	0.967386	0.50722	0.563747	0.923215	0.875772	1.1743	0.840747	0.979403	1.33695	0.585979
651-2h	EA (5wks)	1.10307	0.815789	1.43277	2.13174	0.90748	0.574182	0.374529	1.09556	0.973039	1.24844	0.681253	1.24227	1.11089	0.308979
652-2h	EA (5wks)	1.06859	0.641392	1.34405	1.99676	0.809124	0.723712	0.491759	1.28687	1.23341	1.3485	0.857975	0.966207	0.833889	0.397767
653-2h	EA (5wks)	1.23742	0.812167	1.34478	2.22142	0.91976	0.638849	0.458474	0.868891	1.10856	1.35825	0.680452	0.972055	1.01529	0.363624
654-2h	EA (5wks)	1.21701	0.689626	1.38236	2.33346	1.07599	0.577364	0.517142	1.13242	0.954251	1.11027	0.723645	1.02823	0.925761	0.332482
655-2h	EA (5wks)	1.35977	0.918665	1.14762	1.83625	0.79283	0.660552	0.573001	1.35174	0.904579	1.38321	0.973745	0.716939	1.0211	0.359988
656-2h	EA (5wks)	0.884441	0.677598	1.2729	2.09073	0.924609	0.631664	0.707267	1.04758	1.15745	1.11905	0.757026	0.917914	1.16426	0.647504
657-2h	EA (5wks)	0.989751	0.82645	1.31346	2.04196	0.985857	0.686746	0.607536	0.784942	0.960804	1.43284	0.669512	1.02859	1.11481	0.556739
658-2h	EA (5wks)	1.02633	0.842852	1.11734	1.95811	1.0551	0.779025	0.719741	0.887122	0.913708	1.33794	0.778419	0.822619	1.09413	0.667564
659-2h	EA (5wks)	0.987293	0.874683	1.26995	1.72111	1.06676	0.593058	0.681582	1.04618	1.05641	1.14295	0.810397	0.839957	1.13063	0.779031
660-2h	EA (5wks)	1.18654	0.861516	1.2803	1.81519	0.985713	0.90203	0.581315	0.931068	0.975526	1.16211	0.629391	0.971571	1.05111	0.666619
661-2h	EA (5wks)	0.871229	0.680521	1.55942	2.22199	0.702626	0.553975	0.377424	1.11871	1.11656	1.603	0.636864	1.11436	1.01088	0.432453
662-2h	EA (5wks)	0.876751	0.747776	1.40736	2.37016	1.03589	0.558961	0.512488	1.01163	1.02826	1.24051	0.82792	1.10749	0.838449	0.436363
663-2h	EA (5wks)	1.00391	0.699295	1.35236	2.21433	0.951737	0.821458	0.621231	0.905061	0.987691	1.28327	0.695194	0.990401	1.08188	0.392178
664-2h	EA (5wks)	1.32016	0.870646	1.44956	1.80493	1.04757	0.494073	0.607807	0.857149	1.06896	1.18002	0.835739	1.02431	1.09883	0.340257
665-2h	EA (5wks)	1.01406	0.828734	1.33271	2.30162	0.868071	0.661862	0.398287	0.978092	1.01101	1.3631	0.714285	1.05964	1.01009	0.458447
666-2h	EA (5wks)	1.17595	0.756255	1.23963	2.14639	0.945965	0.554638	0.506398	1.09497	0.997772	1.43939	0.756635	0.992952	1.01397	0.379094
667-2h	EA (5wks)	1.056	0.797503	1.37255	1.9272	1.17485	0.58132	0.552959	0.969397	1.03298	1.20345	0.706804	1.00286	1.12698	0.495157
668-2h	EA (5wks)	0.901929	0.846792	1.20486	2.26537	1.10491	0.858325	0.494842	0.963113	0.828068	1.08549	0.637181	0.979529	1.33132	0.498273
669-2h	EA (5wks)	1.17563	0.793458	1.36703	1.97019	0.840649	0.511266	0.463032	1.00679	1.12868	1.49682	0.781376	0.956264	1.01145	0.49737
670-2h	EA (5wks)	1.00127	0.907861	1.55176	2.07791	1.0489	0.571247	0.653023	0.80358	0.996741	1.22541	0.665888	1.05135	1.08137	0.363695

## Sheet: Figure 2e
	Mean Scaled and Stock Normalized Peak Area Ratio, Relative to Control. 3.5wks and 5.5wks post tumor induction; 5.5wks: 3 days treatment; 6wks: 7 days treatment; 7wks: 14 days treatment
SampleID	SampleType	PP01	PP02	PP03	PP04	PP05	PP06	PP07	PP08	PP09	PP10	PP11	PP12	PP13	PP14
606-2h	Alectinib (5.5wks)	1.42835	1.12093	0.871527	1.17227	1.12331	0.501739	1.00414	0.614944	0.739539	1.06714	0.817343	1.29022	1.4571	0.732284
607-2h	Alectinib (5.5wks)	1.02428	1.01874	1.16206	1.17153	1.00373	0.6451	0.71736	0.689932	1.118	1.01165	0.695966	1.36349	1.21535	0.856792
608-2h	Alectinib (5.5wks)	0.977922	0.936952	1.13912	1.30495	1.02426	0.898874	0.539727	0.646947	1.08419	0.847095	0.75684	1.38014	1.20688	0.557252
609-2h	Alectinib (5.5wks)	0.921416	0.808914	1.07875	1.5156	0.726197	1.09808	0.531992	0.79294	1.02842	0.887024	0.604795	1.05536	1.28211	0.616467
610-2h	Alectinib (5.5wks)	0.823468	1.08673	0.987042	1.18096	1.02068	0.735295	0.933161	0.789696	1.09636	1.07926	0.798487	1.12989	1.2475	0.83164
616-2h	Alectinib (5.5wks)	0.916267	0.853217	1.17443	1.40657	0.946264	1.14788	0.593092	0.735513	1.17132	0.949107	0.69978	1.07367	0.906982	0.473445
617-2h	Alectinib (5.5wks)	1.11793	0.776832	1.02229	1.35814	0.942424	0.619602	0.571501	0.751688	1.41821	1.11627	0.648712	1.36902	0.995169	0.627685
618-2h	Alectinib (5.5wks)	0.797785	0.917117	0.949581	1.30592	0.953678	1.04656	0.773021	0.816183	1.09491	1.11591	0.659349	1.26876	0.960474	0.682453
619-2h	Alectinib (5.5wks)	1.25088	0.839731	1.0752	1.09532	1.34579	0.876078	0.698819	0.831219	1.09072	1.05273	0.846616	0.999348	0.959694	0.711275
620-2h	Alectinib (5.5wks)	1.13906	0.645588	0.948872	1.36711	0.943457	1.26816	0.619524	0.781298	0.98968	1.01017	0.748046	1.15474	0.916903	0.600759
627-2h	Alectinib (5.5wks)	0.984843	0.859466	1.13413	1.44874	0.8887	0.603137	0.59759	0.738546	1.24755	0.883613	0.695055	1.30398	1.04503	1.02426
628-2h	Alectinib (5.5wks)	0.945955	1.04886	1.05433	1.15432	0.827506	0.549064	0.687761	0.746915	1.39303	1.0153	0.639458	1.39485	1.36279	0.905488
629-2h	Alectinib (5.5wks)	1.01863	0.919938	1.30604	1.20012	1.06439	0.487719	0.862859	0.632722	1.2281	0.900872	0.82572	1.32342	1.21711	0.738903
630-2h	Alectinib (5.5wks)	1.14817	1.00788	1.0781	1.09324	1.01827	0.704084	0.84203	0.784596	1.13613	0.987792	0.97821	1.15338	1.14138	0.790816
636-2h	Alectinib (5.5wks)	1.02372	0.942009	1.18833	1.32887	0.991824	0.532946	0.555837	0.734448	1.13985	1.03711	0.630172	1.40015	1.26043	0.606668
637-2h	Alectinib (5.5wks)	0.728533	0.895426	1.20217	1.29324	0.94101	0.988029	0.658458	0.680809	1.10507	0.977332	0.585554	1.43447	1.17488	0.538993
638-2h	Alectinib (5.5wks)	1.03644	0.963061	0.902328	0.983992	0.928417	1.1235	0.75543	0.964529	1.16671	0.974895	0.82499	1.1133	1.12434	0.957755
639-2h	Alectinib (5.5wks)	0.844208	0.881734	1.20435	1.38498	0.949608	0.687486	0.517502	0.670048	1.29605	0.85123	0.55122	1.42493	1.36437	0.547564
608-2h	Alectinib (6wks)	0.811915	0.929913	1.07497	1.38056	1.08858	0.415987	0.463501	0.568364	1.16479	0.831749	0.448526	1.59718	1.41627	0.49928
609-2h	Alectinib (6wks)	0.664932	0.902621	1.12784	1.28727	0.913394	0.847646	0.646777	0.639684	1.14162	0.95578	0.617295	1.34182	1.22451	0.710851
610-2h	Alectinib (6wks)	0.695068	0.942192	1.06311	1.4178	1.10127	0.44845	0.409441	0.56601	1.23722	0.884367	0.608374	1.33862	1.37643	0.673392
616-2h	Alectinib (6wks)	0.864774	0.895453	1.09266	1.42183	0.884777	0.831466	0.604525	0.654679	1.11375	0.949957	0.590456	1.28852	1.13951	0.502786
617-2h	Alectinib (6wks)	0.720154	1.12717	1.02917	1.14327	0.930511	0.732419	0.716904	0.631453	1.17379	0.84798	0.70886	1.45445	1.29541	0.864614
618-2h	Alectinib (6wks)	0.728945	0.885257	1.00165	1.24165	1.13241	0.645855	0.739947	0.68731	1.08405	0.781854	0.593952	1.43805	1.40495	0.866637
619-2h	Alectinib (6wks)	0.914399	0.998708	0.965346	1.03623	0.974918	1.1825	0.890701	0.860232	0.966883	0.872478	0.969188	1.19785	1.09431	0.921354
620-2h	Alectinib (6wks)	0.975682	1.02751	1.02118	1.08263	0.971976	1.27028	0.951813	0.846977	0.920834	0.887549	0.866706	1.00297	1.06564	0.966634
626-2h	Alectinib (6wks)	0.766712	0.978535	1.20336	1.09174	1.22651	1.05854	0.734214	0.596497	1.23532	0.963012	0.81445	0.953695	1.04209	0.96142
627-2h	Alectinib (6wks)	1.19582	1.09437	1.13433	0.961813	1.04387	0.831222	0.996619	0.807171	1.16275	1.10166	0.804527	1.08717	0.898186	0.757291
629-2h	Alectinib (6wks)	0.634231	0.935275	1.00917	1.36041	1.02148	0.41269	0.520901	0.479698	1.22191	0.992093	0.627142	1.52032	1.4029	0.656776
630-2h	Alectinib (6wks)	0.866665	0.99472	0.857914	1.22896	0.948342	1.08326	0.714502	0.816976	1.03529	0.857626	0.865594	1.22215	1.18431	0.725371
606-2h	Alectinib (7wks)	0.841437	0.892179	1.42001	1.04771	0.902103	0.583123	0.935323	0.640849	1.07807	1.3073	0.869613	1.04254	1.05074	1.16391
607-2h	Alectinib (7wks)	0.719836	0.926172	1.06544	1.03261	0.894538	1.01486	1.03622	0.635754	1.20753	1.01791	0.804375	1.12558	1.17119	1.02526
608-2h	Alectinib (7wks)	0.792789	0.9066	1.13888	1.14934	1.05947	0.839032	0.819441	0.58091	1.14472	0.936264	0.622241	1.35441	1.19402	0.634488
609-2h	Alectinib (7wks)	0.761321	0.980643	1.05443	1.24939	0.864807	0.400532	0.619413	0.579962	1.32618	0.968217	0.62772	1.50028	1.3344	0.782991
610-2h	Alectinib (7wks)	0.75833	0.931324	1.09038	1.23388	0.929857	0.964883	0.785446	0.591936	1.05303	0.942136	0.626985	1.24737	1.18635	0.777655
616-2h	Alectinib (7wks)	0.97524	0.982488	1.0174	0.949331	1.0269	1.05426	1.08984	0.808102	1.10242	0.915717	0.831298	1.14536	1.00888	1.1813
618-2h	Alectinib (7wks)	1.01727	1.03024	0.960712	1.09664	0.968549	1.0082	0.986945	0.815658	1.01302	0.787155	0.845687	1.2049	1.14667	0.778806
619-2h	Alectinib (7wks)	1.04392	1.01899	1.1357	1.02552	1.02255	0.759931	1.06619	0.719372	1.03182	0.965179	0.933097	1.14892	1.10407	0.98168
620-2h	Alectinib (7wks)	1.00945	1.03905	1.12772	1.01301	0.845735	0.859686	1.13913	0.882347	1.14394	0.857348	0.798016	1.14532	1.13757	0.787653
626-2h	Alectinib (7wks)	0.657068	0.815329	1.24922	1.07386	0.987517	0.727446	0.632469	0.595023	1.23248	1.20435	0.523392	1.34766	1.33201	0.606571
627-2h	Alectinib (7wks)	0.809715	0.80365	1.19232	1.00999	0.792638	0.687922	0.762985	0.725734	1.24633	1.54908	0.724173	1.15271	1.222	0.616503
628-2h	Alectinib (7wks)	0.783831	0.913387	1.33756	1.05617	1.00851	0.891709	0.819625	0.604546	1.06491	1.21931	0.65724	1.12129	1.12755	0.688852
629-2h	Alectinib (7wks)	0.697311	0.935955	1.18526	1.17066	0.838683	0.421648	0.565171	0.646129	1.45047	1.36519	0.621504	1.29167	1.17634	0.567285
630-2h	Alectinib (7wks)	0.718454	0.794337	1.15589	1.1924	1.03565	0.762433	0.647967	0.816426	1.24207	1.07967	0.682671	1.13734	1.15077	0.575877
606-2h	EA (3.5wks)	0.855401	0.904823	1.20096	1.03858	1.64404	0.852655	1.13585	0.991503	0.751844	0.811429	0.937923	1.16822	1.03214	1.02611
607-2h	EA (3.5wks)	1.04903	1.28922	1.3632	1.18814	1.2277	0.568026	0.896711	0.826663	0.766206	0.922031	0.440633	1.36058	1.43385	0.937994
608-2h	EA (3.5wks)	1.37116	0.566037	1.5124	0.974244	1.46344	0.632431	0.889958	0.694249	0.961887	0.982512	0.776055	1.34895	1.34294	1.10102
609-2h	EA (3.5wks)	1.22673	0.947143	1.19652	0.939669	1.05175	0.710684	0.842257	0.849995	0.928759	1.23268	1.1456	0.931595	1.35277	1.04126
610-2h	EA (3.5wks)	1.36523	0.648123	1.25342	1.06558	1.58463	0.511883	0.75548	0.558045	0.843733	0.873362	1.33432	1.52232	1.44594	1.11114
616-2h	EA (3.5wks)	0.958153	1.1755	0.865409	0.938136	1.80165	0.902963	0.610662	0.776969	0.704766	1.0165	0.817838	1.43381	1.29247	1.19266
617-2h	EA (3.5wks)	1.1803	1.35687	1.3679	1.06917	0.667227	0.782731	1.09958	0.901702	0.930405	0.975619	0.655681	0.989214	1.12904	1.14401
618-2h	EA (3.5wks)	1.09815	1.48805	1.25293	1.06929	1.01417	0.682171	1.33579	0.869746	1.0795	0.737986	1.11786	1.05844	0.8022	1.03176
619-2h	EA (3.5wks)	1.43461	1.19966	1.26942	1.04308	1.00501	0.736381	0.81017	0.808991	1.03915	0.847015	0.616522	0.964021	1.40746	1.26633
620-2h	EA (3.5wks)	1.45095	0.833041	1.51158	0.979055	0.974295	0.730051	0.814906	0.916567	0.690782	0.614146	1.3515	1.42261	1.35914	0.822966
626-2h	EA (3.5wks)	0.997276	1.10638	1.53812	0.978165	0	0.759193	0.85639	0.874803	0.91247	1.38205	0.855311	1.22196	1.29827	1.38932
627-2h	EA (3.5wks)	1.26693	0.886493	1.22931	0.934379	1.31114	0.829329	0.910255	0.833211	0.863522	1.04929	0.872429	1.21546	1.07636	1.16933
628-2h	EA (3.5wks)	1.14928	0.89154	1.64544	0.918552	0.809208	0.741125	1.17167	0.664218	1.00108	0.860918	1.11867	1.27616	1.38634	1.15115
629-2h	EA (3.5wks)	1.42552	1.09554	0.960072	0.879402	0.649969	0.51146	1.34907	0.737163	1.0774	1.00807	0.980269	1.05195	2.02392	1.47567
630-2h	EA (3.5wks)	1.00109	1.19148	1.20377	0.798898	1.13327	0.557448	0.826699	1.23398	0.863891	0.838183	1.13049	1.19917	1.56588	1.373
636-2h	EA (3.5wks)	1.17017	1.3284	1.5208	0.686497	0.760014	0.626597	1.36472	0.774253	1.26718	0.968014	0.835477	1.21899	1.33216	1.4909
637-2h	EA (3.5wks)	1.1662	1.50038	1.1771	0.82552	1.24254	0.868596	1.03147	0.707474	0.880949	0.780449	1.02241	1.1525	1.17117	1.66532
638-2h	EA (3.5wks)	1.31275	1.13322	1.10876	0.837917	1.34562	0.775088	1.28264	0.839812	0.829702	0.782409	1.24031	1.05514	1.36735	1.07685
639-2h	EA (3.5wks)	1.07564	1.03651	1.23653	0.989534	0.978772	0.724619	1.09665	0.84189	1.00654	0.799095	0.890089	1.30054	1.22157	1.64791
640-2h	EA (3.5wks)	1.27789	1.07046	1.28967	0.898279	1.20198	0.587242	1.13715	0.782042	0.729529	0.626946	1.22612	1.54655	1.34885	1.72886
606-2h	EA (5wks)	1.32033	0.949079	1.1995	0.992305	1.07174	0.636298	0.932463	0.860318	1.03565	1.04357	0.940202	1.32664	1.07122	0.929555
607-2h	EA (5wks)	1.23078	1.02914	1.33271	0.915518	1.16973	0.434613	1.01917	0.88172	1.07361	0.998283	1.12338	1.17888	1.24756	1.04363
608-2h	EA (5wks)	1.49639	1.12028	1.16561	0.991512	1.27455	0.38015	1.00968	0.687351	0.995953	0.95696	0.973202	1.44665	1.30817	0.881376
609-2h	EA (5wks)	1.35973	1.15065	0.985323	1.01537	1.09639	0.437215	0.917555	0.77285	0.960284	1.13472	1.37384	1.11994	1.41448	0.771815
610-2h	EA (5wks)	1.1975	1.10839	1.23797	0.807289	1.11038	0.506033	1.10795	1.00048	1.15343	1.2038	0.919118	1.03519	1.21883	1.11216
616-2h	EA (5wks)	1.05848	1.08907	1.21091	0.880649	1.1676	0.447254	1.22108	0.728327	1.14157	0.964177	1.01549	1.50991	1.38533	1.08563
617-2h	EA (5wks)	1.36673	0.993263	1.22091	0.986769	0.916534	0.398276	1.0321	0.873987	0.969546	1.10806	1.0215	1.3892	1.27878	1.10004
618-2h	EA (5wks)	1.21691	1.15364	1.13609	0.798309	0.945296	0.599383	1.34799	0.831096	1.14717	1.07468	1.09273	1.42553	1.08428	1.10244
619-2h	EA (5wks)	1.40517	1.02348	1.32606	0.754559	1.37139	0.494328	1.30238	0.757584	1.03111	0.857935	0.934371	1.20804	1.54896	1.00608
620-2h	EA (5wks)	1.37769	1.11734	1.16458	1.10876	1.01167	0.382342	1.01653	0.755988	0.97126	1.00892	0.994116	1.13154	1.28693	1.30893
626-2h	EA (5wks)	1.34199	1.12124	1.31096	0.900682	1.07492	0.421907	1.00772	0.9165	1.13765	1.15796	1.06175	1.14471	1.14602	0.83042
627-2h	EA (5wks)	1.51146	1.08483	1.34714	0.883196	1.08368	0.290407	0.963946	0.841614	1.12243	1.2168	1.22138	1.19042	1.10467	0.930481
628-2h	EA (5wks)	1.16335	0.924127	1.48075	0.830564	0.996423	0.531804	0.945982	0.775067	1.17112	1.23764	0.927697	1.36011	1.33948	0.794071
629-2h	EA (5wks)	1.48822	0.772291	1.47774	0.928521	1.12195	0.316832	1.07692	1.03041	1.24182	1.22564	0.944639	1.13279	1.03462	0.579412
630-2h	EA (5wks)	1.6024	1.09468	1.07834	1.02592	1.19285	0.340329	0.763436	1.00647	1.19676	0.847588	1.27962	1.10714	1.24769	0.650387
636-2h	EA (5wks)	1.74265	1.23412	1.05192	0.987003	1.09533	0.490212	1.11712	0.770592	0.891624	0.840842	1.03206	1.30073	1.25086	0.959832
637-2h	EA (5wks)	1.41291	1.24941	1.07138	0.767628	1.16449	0.351031	0.920999	0.834564	1.15197	1.01962	1.19358	1.50242	1.44183	0.9908
638-2h	EA (5wks)	1.4194	1.17094	1.07557	0.793907	0.970706	0.40801	1.16882	0.89477	1.00713	1.03391	1.04708	1.52463	1.44549	1.14475
639-2h	EA (5wks)	1.3371	1.16775	1.0836	0.999653	1.17942	0.434775	1.22382	0.832818	0.932456	0.915512	0.830054	1.41635	1.4047	0.916407
640-2h	EA (5wks)	1.42556	1.22663	1.15297	0.920311	1.03941	0.3085	1.06079	0.783327	0.943005	1.02843	1.18081	1.24931	1.48966	1.20511
651-2h	EA (5wks)	1.40965	1.12984	1.36864	0.963076	0.975045	0.349228	0.704741	0.929561	1.04774	1.09336	0.956807	1.58463	1.23778	0.635439
652-2h	EA (5wks)	1.36558	0.888302	1.28389	0.902093	0.869366	0.440174	0.925329	1.09188	1.3281	1.18099	1.20501	1.23248	0.929138	0.818039
653-2h	EA (5wks)	1.58134	1.12482	1.28459	1.00359	0.98824	0.388559	0.862697	0.737235	1.19367	1.18953	0.955682	1.23994	1.13126	0.74782
654-2h	EA (5wks)	1.55524	0.955105	1.32049	1.05421	1.1561	0.351163	0.973092	0.960832	1.02751	0.97235	1.01635	1.31159	1.0315	0.683775
655-2h	EA (5wks)	1.73769	1.27231	1.09626	0.829579	0.851859	0.401759	1.0782	1.14692	0.974024	1.21139	1.36761	0.914516	1.13774	0.740342
656-2h	EA (5wks)	1.13025	0.938447	1.21592	0.94455	0.993449	0.38419	1.33085	0.888852	1.24631	0.980048	1.06323	1.17088	1.29724	1.33164
657-2h	EA (5wks)	1.26483	1.1446	1.25466	0.922517	1.05926	0.417691	1.14318	0.666006	1.03457	1.25486	0.940317	1.31206	1.24214	1.14498
658-2h	EA (5wks)	1.31158	1.16732	1.06733	0.884631	1.13365	0.473817	1.35432	0.752703	0.983854	1.17175	1.09327	1.04932	1.2191	1.3729
659-2h	EA (5wks)	1.26169	1.2114	1.21311	0.777564	1.14619	0.360708	1.28251	0.887663	1.13751	1.00098	1.13819	1.07144	1.25977	1.60214
660-2h	EA (5wks)	1.51631	1.19317	1.22299	0.820064	1.0591	0.548631	1.09384	0.789991	1.05042	1.01776	0.883969	1.23932	1.17117	1.37095
661-2h	EA (5wks)	1.11337	0.942495	1.48961	1.00385	0.75494	0.336937	0.710188	0.949198	1.20227	1.40388	0.894464	1.42147	1.12635	0.889372
662-2h	EA (5wks)	1.12042	1.03564	1.34436	1.07079	1.11302	0.33997	0.964334	0.858341	1.1072	1.08642	1.1628	1.41269	0.934219	0.897415
663-2h	EA (5wks)	1.28293	0.968497	1.29183	1.00039	1.0226	0.499626	1.16895	0.767924	1.06352	1.12387	0.976388	1.26334	1.20545	0.806543
664-2h	EA (5wks)	1.68707	1.20581	1.38467	0.815428	1.12556	0.300504	1.14369	0.727272	1.15103	1.03344	1.17378	1.30659	1.22434	0.699765
665-2h	EA (5wks)	1.29589	1.14776	1.27306	1.03982	0.932703	0.402556	0.749445	0.82989	1.08863	1.19378	1.0032	1.35166	1.12546	0.942832
666-2h	EA (5wks)	1.50278	1.04738	1.18414	0.969694	1.0164	0.337341	0.952875	0.929055	1.07437	1.26059	1.06268	1.26659	1.12978	0.779636
667-2h	EA (5wks)	1.34949	1.10451	1.31111	0.870669	1.26232	0.353569	1.04049	0.822512	1.11228	1.05396	0.992693	1.27923	1.2557	1.01833
668-2h	EA (5wks)	1.1526	1.17277	1.15092	1.02345	1.18718	0.522048	0.93113	0.81718	0.891639	0.950651	0.894908	1.24947	1.48339	1.02474
669-2h	EA (5wks)	1.50236	1.09891	1.30584	0.890089	0.903239	0.310961	0.871274	0.854241	1.21532	1.31089	1.09743	1.2198	1.12698	1.02288
670-2h	EA (5wks)	1.27955	1.25735	1.4823	0.938756	1.127	0.347443	1.22878	0.68182	1.07326	1.07319	0.935227	1.34108	1.20488	0.747967
651-2h	Vehicle (5.5wks)	1.41405	1.11489	1.3299	0.983249	0.95171	0.45113	0.904395	0.780433	1.07968	1.18222	0.977714	1.01585	1.04579	0.89262
652-2h	Vehicle (5.5wks)	1.21009	1.00755	1.28097	0.857087	0.956694	0.564847	0.890784	1.05329	1.08007	1.65385	0.926214	0.950772	0.828436	0.774347
653-2h	Vehicle (5.5wks)	1.52941	1.09708	1.08201	1.10747	1.0665	0.419584	0.938019	0.790725	1.02106	1.2588	0.858896	1.02998	1.00435	0.820333
654-2h	Vehicle (5.5wks)	1.30628	0.928431	1.17112	0.985126	1.00186	0.577825	1.01988	0.925322	1.01243	1.28575	0.974962	1.01141	0.96147	0.939546
655-2h	Vehicle (5.5wks)	1.20559	1.00802	1.13312	0.976333	1.10369	0.84438	0.987639	0.962022	0.990153	1.10184	1.1205	0.809011	0.885397	0.956948
656-2h	Vehicle (5.5wks)	1.50799	1.06989	1.03839	0.709087	1.01797	0.682752	1.4767	0.789242	0.917615	1.19245	1.14742	1.07715	0.883395	1.29393
657-2h	Vehicle (5.5wks)	1.60779	1.12833	1.2052	0.897897	0.895375	0.58181	1.20952	0.893751	0.884143	1.0252	0.858854	1.02206	1.06433	1.1759
658-2h	Vehicle (5.5wks)	1.29046	1.10263	1.16748	0.942288	0.852293	0.785635	1.2399	0.893255	1.01894	1.06866	0.849704	0.998953	0.987136	1.03285
659-2h	Vehicle (5.5wks)	1.39774	0.998717	0.971075	0.856842	1.11938	0.58711	1.14997	0.903158	1.05793	1.33607	1.00171	1.06863	0.958144	0.925472
660-2h	Vehicle (5.5wks)	1.65039	1.09866	1.13619	0.870201	0.962808	0.504786	1.11615	0.801657	0.841804	1.24766	0.970901	1.03045	1.03796	1.22092
662-2h	Vehicle (5.5wks)	1.1954	0.862192	0.957984	0.993348	1.18223	0.803785	0.951214	0.799994	1.04133	1.19238	0.975176	0.966489	1.13241	0.926862
663-2h	Vehicle (5.5wks)	1.3122	1.06873	1.11475	0.825449	0.973971	0.493093	1.10816	0.909306	1.04631	1.10363	1.12188	1.15822	1.05586	1.26331
664-2h	Vehicle (5.5wks)	1.57904	1.06379	1.09405	1.0275	1.23201	0.594905	1.06866	0.79648	0.931927	1.28162	0.822261	0.803686	0.819325	1.08714
665-2h	Vehicle (5.5wks)	1.37844	0.962468	1.20268	0.990971	0.887111	0.540766	1.11666	0.907481	1.05927	1.11775	0.860389	1.06315	0.999462	1.16085
666-2h	Vehicle (5.5wks)	1.21933	1.07194	1.19439	0.956204	1.18701	0.563383	1.09743	0.808682	0.981625	1.12201	1.0054	1.07848	0.890411	1.13972
667-2h	Vehicle (5.5wks)	1.35702	1.04145	1.05104	0.845471	1.05991	0.70638	0.98034	0.799245	1.22138	1.13211	1.02101	0.976117	0.975877	1.19085
668-2h	Vehicle (5.5wks)	1.09957	1.05699	1.11005	1.0223	1.12234	0.838513	0.977877	0.689542	0.8935	1.0814	1.06146	1.00202	1.06883	1.01883
669-2h	Vehicle (5.5wks)	1.46379	0.935546	1.06777	0.808972	1.13434	0.621559	1.17978	0.760112	0.955911	1.19282	1.20098	1.01946	0.999727	1.18537
670-2h	Vehicle (5.5wks)	1.67463	1.08168	1.09989	0.903763	1.03539	0.499405	1.08223	0.792906	1.03864	1.09841	0.863773	1.14167	0.93546	1.21662
651-2h	Vehicle (6wks)	1.26403	0.885445	0.929144	1.10948	0.796352	0.583755	1.13218	1.22044	0.954412	1.107	0.972982	0.950838	0.981842	1.0712
652-2h	Vehicle (6wks)	1.22087	1.15801	0.963945	0.686728	1.13303	0.947423	1.33956	0.845244	0.947612	1.16866	1.5627	0.763872	0.812422	1.52337
653-2h	Vehicle (6wks)	1.69602	1.13306	1.09154	0.854865	1.22154	0.616252	1.31783	0.64149	0.931517	1.14533	1.30807	0.812673	0.814215	1.11895
654-2h	Vehicle (6wks)	1.34128	1.08711	0.852889	0.927272	1.17107	0.57044	1.03675	0.869863	1.15013	1.38661	1.11579	0.903848	0.790118	1.03278
655-2h	Vehicle (6wks)	1.42334	0.998467	1.02115	0.978848	1.17635	0.720214	1.31728	1.00628	0.878761	1.13262	1.24181	0.703815	0.788674	1.07709
662-2h	Vehicle (6wks)	1.58575	1.00048	0.743564	1.08681	1.49628	0.686523	1.17658	0.869217	0.773669	0.964025	1.08677	0.901375	0.993375	0.918065
663-2h	Vehicle (6wks)	1.67244	1.03522	0.934224	1.12693	1.35629	0.782228	0.969302	0.518822	0.720983	0.916872	0.674718	1.23	1.28127	0.464732
664-2h	Vehicle (6wks)	1.58957	0.868913	0.816113	1.08623	1.03027	0.53862	1.05783	0.900719	0.935397	1.24595	0.986143	1.00477	1.01135	0.893354
665-2h	Vehicle (6wks)	1.39041	0.92915	1.17387	1.01039	1.00305	0.463306	1.09107	1.04534	0.979504	1.34731	1.18526	0.87815	0.689791	0.871683
666-2h	Vehicle (6wks)	1.39694	0.919646	1.36209	0.902914	1.23842	0.510265	0.782704	0.984365	1.10808	1.23712	0.97979	0.893736	0.750365	0.940587
667-2h	Vehicle (6wks)	1.58288	0.878429	1.19478	0.767101	1.07069	0.798858	0.98391	0.835667	1.07862	1.33022	1.32611	0.910999	0.670697	1.03785
668-2h	Vehicle (6wks)	1.28839	1.0942	1.01203	0.810869	1.45992	0.650338	0.985612	0.91917	0.994693	1.34788	0.919563	0.966843	0.926696	0.74779
669-2h	Vehicle (6wks)	1.14658	1.11941	1.0348	1.01463	0.976811	0.418523	0.855229	0.864438	1.10879	1.3678	1.14176	1.00904	0.814701	1.09817
651-2h	Vehicle (7wks)	2.15709	1.08206	1.32407	0.828853	1.17138	0.505155	0.932943	1.00012	0.976848	1.29301	0.858534	0.992535	0.696327	0.60289
652-2h	Vehicle (7wks)	1.75979	0.883099	1.13949	0.668661	1.07936	0.568173	1.50385	1.02497	0.840683	1.37374	1.25068	1.07601	0.80657	1.37614
653-2h	Vehicle (7wks)	2.16338	0.814516	1.31971	0.873584	1.03855	0.474612	0.849975	0.653908	1.12982	1.80764	0.77943	0.742764	0.831271	0.831293
654-2h	Vehicle (7wks)	1.20075	1.08297	1.17529	0.749706	1.16764	0.675207	1.14677	0.743387	1.02014	1.38751	1.14485	0.817528	0.968908	1.68089
655-2h	Vehicle (7wks)	1.88109	1.13179	1.19389	0.707286	0.935797	0.516437	1.1715	1.00938	0.809055	1.42382	1.0078	0.882218	1.08195	1.26717
662-2h	Vehicle (7wks)	1.52975	0.959649	1.3023	0.880014	1.12503	0.43707	1.27006	0.854972	0.973346	1.15963	1.12305	0.786542	1.05319	1.30381
663-2h	Vehicle (7wks)	1.58074	1.04293	1.1621	0.881432	1.10091	0.487148	1.30328	0.768073	0.988125	1.42803	1.03578	0.879526	1.00088	0.906035
664-2h	Vehicle (7wks)	1.92084	0.895171	1.2823	0.800819	1.00525	0.615475	1.65072	0.690191	0.88665	1.45208	1.18749	0.966978	0.681302	1.00346
665-2h	Vehicle (7wks)	1.6423	1.16371	1.34237	0.766816	0.853287	0.473745	1.63884	0.90948	1.08437	1.01994	1.16202	0.978185	0.929499	0.9724
666-2h	Vehicle (7wks)	1.91741	1.06609	1.25933	0.893422	0.950069	0.454999	1.26323	0.68032	1.02006	1.26827	1.07123	0.943436	0.781175	1.30592
667-2h	Vehicle (7wks)	1.37645	0.980577	1.0911	0.820902	1.21333	0.488622	1.348	0.839881	1.09497	1.15653	1.29068	0.945703	0.898383	1.49987
668-2h	Vehicle (7wks)	1.67097	1.01793	1.21233	0.803518	1.14519	0.533668	1.58714	0.686648	0.945577	1.27415	1.20019	0.814244	0.996946	1.15369
669-2h	Vehicle (7wks)	1.55193	1.04791	1.13341	0.728196	1.15791	0.489268	1.2983	0.827628	0.866663	1.63189	1.19518	0.885496	1.00597	1.15471
670-2h	Vehicle (7wks)	1.77512	1.27092	0.954051	1.03762	1.08548	0.415538	1.11255	0.847935	0.906314	1.51827	1.08139	0.832759	0.734233	1.03315

## Sheet: Figure 2f
	Mean Scaled and Stock Normalized Peak Area Ratio. 5.5wks: 3 days treatment; 6wks: 7 days treatment; 7wks: 14 days treatment
SampleID	SampleType	PP01	PP02	PP03	PP04	PP05	PP06	PP07	PP08	PP09	PP10	PP11	PP12	PP13	PP14
606-2h	Alectinib (5.5wks)	1.191	0.833539	0.992299	2.2543	1.05904	0.671151	0.602975	0.593136	0.747572	1.22149	0.625402	1.20839	1.57888	0.420831
607-2h	Alectinib (5.5wks)	0.854076	0.757552	1.32309	2.25286	0.946306	0.862919	0.430769	0.665465	1.13014	1.15797	0.532528	1.27701	1.31692	0.492383
608-2h	Alectinib (5.5wks)	0.815417	0.696733	1.29697	2.50944	0.965662	1.20238	0.324101	0.624004	1.09596	0.969615	0.579107	1.29261	1.30775	0.320243
609-2h	Alectinib (5.5wks)	0.768301	0.601522	1.22824	2.91452	0.684648	1.46885	0.319457	0.764819	1.03959	1.01532	0.462768	0.988429	1.38926	0.354273
610-2h	Alectinib (5.5wks)	0.686629	0.808113	1.12382	2.27101	0.962285	0.983568	0.560355	0.761691	1.10827	1.23536	0.610974	1.05823	1.35176	0.477929
616-2h	Alectinib (5.5wks)	0.764008	0.634467	1.33718	2.70487	0.892125	1.53547	0.356146	0.70943	1.18404	1.08638	0.535447	1.00557	0.982787	0.272081
617-2h	Alectinib (5.5wks)	0.932164	0.577666	1.16395	2.61173	0.888504	0.828812	0.343181	0.725031	1.43362	1.27773	0.496371	1.28219	1.07834	0.360719
618-2h	Alectinib (5.5wks)	0.665214	0.681984	1.08117	2.5113	0.899115	1.39993	0.464192	0.787238	1.1068	1.27731	0.504511	1.18829	1.04075	0.392194
619-2h	Alectinib (5.5wks)	1.04302	0.624438	1.22419	2.10631	1.26879	1.17189	0.419635	0.801741	1.10257	1.20499	0.647801	0.935966	1.0399	0.408757
620-2h	Alectinib (5.5wks)	0.94978	0.48007	1.08036	2.62898	0.889478	1.69635	0.372019	0.753591	1.00043	1.15627	0.572378	1.0815	0.993537	0.345246
627-2h	Alectinib (5.5wks)	0.821189	0.639114	1.29129	2.78595	0.837854	0.806787	0.358847	0.712354	1.2611	1.01142	0.531831	1.22128	1.13237	0.588624
628-2h	Alectinib (5.5wks)	0.788762	0.779947	1.20043	2.21978	0.780161	0.734456	0.412995	0.720427	1.40816	1.16214	0.489291	1.30639	1.47669	0.520368
629-2h	Alectinib (5.5wks)	0.849358	0.684082	1.48702	2.30785	1.00349	0.652398	0.518139	0.610284	1.24144	1.03117	0.631811	1.23948	1.31884	0.424635
630-2h	Alectinib (5.5wks)	0.957374	0.749474	1.2275	2.10232	0.960009	0.941819	0.505632	0.756772	1.14847	1.13066	0.748491	1.08023	1.23678	0.454468
636-2h	Alectinib (5.5wks)	0.853609	0.700495	1.35301	2.55544	0.935078	0.712896	0.333775	0.708402	1.15224	1.18711	0.482185	1.31135	1.36578	0.348642
637-2h	Alectinib (5.5wks)	0.607471	0.665855	1.36876	2.48692	0.887171	1.32164	0.395398	0.656665	1.11708	1.11869	0.448045	1.34349	1.27308	0.30975
638-2h	Alectinib (5.5wks)	0.864211	0.716149	1.02737	1.89223	0.875298	1.50286	0.453629	0.930324	1.17938	1.1159	0.631253	1.04269	1.21831	0.550405
639-2h	Alectinib (5.5wks)	0.703923	0.655673	1.37124	2.66334	0.895277	0.919617	0.310755	0.646286	1.31013	0.974347	0.421774	1.33456	1.4784	0.314676
608-2h	Alectinib (6wks)	0.587811	0.756991	1.27145	2.84964	0.920081	0.388969	0.255591	0.573167	1.25825	1.04231	0.300756	1.78599	1.75123	0.257759
609-2h	Alectinib (6wks)	0.481398	0.734775	1.33398	2.65708	0.772009	0.792593	0.356656	0.64509	1.23321	1.19775	0.413924	1.50044	1.51412	0.366985
610-2h	Alectinib (6wks)	0.503216	0.766987	1.25742	2.92651	0.930801	0.419324	0.225781	0.570794	1.33649	1.10825	0.407942	1.49686	1.70197	0.347646
616-2h	Alectinib (6wks)	0.62608	0.728939	1.29237	2.93484	0.747822	0.777464	0.333357	0.660212	1.20311	1.19045	0.395927	1.44084	1.40903	0.259569
617-2h	Alectinib (6wks)	0.521378	0.917564	1.21728	2.35986	0.786476	0.68485	0.395326	0.636789	1.26796	1.06265	0.475322	1.62638	1.60179	0.446367
618-2h	Alectinib (6wks)	0.527742	0.72064	1.18473	2.56291	0.957123	0.603908	0.408033	0.693118	1.17103	0.979788	0.398271	1.60805	1.73725	0.447412
619-2h	Alectinib (6wks)	0.662007	0.812994	1.14179	2.1389	0.82401	1.1057	0.491164	0.867502	1.04446	1.09335	0.649883	1.33945	1.35313	0.47566
620-2h	Alectinib (6wks)	0.706375	0.836442	1.20782	2.23468	0.821524	1.18778	0.524864	0.854135	0.994714	1.11224	0.581164	1.12154	1.31768	0.499036
626-2h	Alectinib (6wks)	0.555085	0.796572	1.4233	2.25349	1.03666	0.98979	0.404872	0.601538	1.33443	1.20681	0.546124	1.06643	1.28856	0.496344
627-2h	Alectinib (6wks)	0.865748	0.890868	1.34166	1.9853	0.882288	0.777236	0.549571	0.813992	1.25604	1.38056	0.539471	1.21569	1.11062	0.39096
629-2h	Alectinib (6wks)	0.459171	0.761356	1.19363	2.80807	0.863361	0.385887	0.287243	0.483752	1.31995	1.24325	0.420526	1.70004	1.73471	0.339068
630-2h	Alectinib (6wks)	0.627449	0.809748	1.01472	2.53672	0.801548	1.01291	0.394002	0.82388	1.11836	1.07474	0.580419	1.36662	1.46441	0.374481
606-2h	Alectinib (7wks)	0.533198	0.719058	1.83752	2.35737	0.772412	0.709211	0.426153	0.615188	1.25885	1.34481	0.552048	1.1512	1.21599	0.506986
607-2h	Alectinib (7wks)	0.456142	0.746455	1.37871	2.3234	0.765935	1.2343	0.472125	0.610297	1.41001	1.04712	0.510634	1.2429	1.35539	0.446592
608-2h	Alectinib (7wks)	0.50237	0.730681	1.47374	2.58603	0.907156	1.02045	0.373355	0.557649	1.33667	0.963131	0.395012	1.49558	1.3818	0.276377
609-2h	Alectinib (7wks)	0.48243	0.790356	1.36446	2.81116	0.740477	0.487138	0.282218	0.556739	1.54856	0.996002	0.398489	1.65665	1.54426	0.341063
610-2h	Alectinib (7wks)	0.480535	0.750607	1.41098	2.77625	0.796176	1.17352	0.357866	0.568234	1.2296	0.969172	0.398023	1.37738	1.37292	0.338739
616-2h	Alectinib (7wks)	0.617985	0.791843	1.31654	2.13601	0.879271	1.28222	0.496556	0.775744	1.28727	0.941996	0.527725	1.26474	1.16754	0.514563
618-2h	Alectinib (7wks)	0.644617	0.830333	1.24318	2.46747	0.829305	1.2262	0.449673	0.782997	1.18289	0.809744	0.53686	1.33049	1.327	0.339241
619-2h	Alectinib (7wks)	0.661503	0.821259	1.46962	2.30745	0.875546	0.92425	0.485778	0.690567	1.20483	0.992877	0.59235	1.26867	1.2777	0.427611
620-2h	Alectinib (7wks)	0.63966	0.837433	1.45929	2.2793	0.724147	1.04557	0.519011	0.847017	1.33575	0.881951	0.506597	1.2647	1.31647	0.343094
626-2h	Alectinib (7wks)	0.416368	0.65712	1.61651	2.4162	0.845546	0.88474	0.288166	0.571197	1.43915	1.23891	0.33226	1.48812	1.54149	0.264216
627-2h	Alectinib (7wks)	0.513096	0.647708	1.54288	2.2725	0.678684	0.83667	0.347632	0.696674	1.45531	1.59353	0.45972	1.27285	1.41418	0.268543
628-2h	Alectinib (7wks)	0.496694	0.73615	1.73083	2.3764	0.86352	1.08452	0.373439	0.580339	1.24348	1.2543	0.41723	1.23816	1.30488	0.300057
629-2h	Alectinib (7wks)	0.441868	0.75434	1.53375	2.63401	0.71811	0.512821	0.257504	0.620257	1.69369	1.40436	0.394543	1.4263	1.36134	0.247104
630-2h	Alectinib (7wks)	0.455267	0.640201	1.49574	2.68293	0.886759	0.927293	0.295227	0.783735	1.45034	1.11066	0.433374	1.25589	1.33174	0.250846
601-2h	Healthy (5.5wks)	0.830516	0.796542	1.43847	1.65665	1.0668	1.18865	0.727078	0.940574	1.00384	0.949329	0.80594	0.877876	1.12346	0.594274
700-2h	Healthy (5.5wks)	0.796057	0.787516	1.22623	1.90139	1.01161	1.47477	0.745115	0.988667	1.00788	0.789411	0.822217	0.809331	0.975814	0.66399
603-2h	Healthy (5.5wks)	0.781609	0.821887	1.1122	1.87229	0.876199	1.22173	0.640738	0.884998	1.07756	1.13638	0.676709	1.07555	1.19527	0.626881
604-2h	Healthy (5.5wks)	0.879656	0.78776	1.00967	1.69089	0.939466	0.862468	0.639171	0.975176	0.946188	1.23421	0.750918	1.28287	1.15328	0.848284
611-2h	Healthy (5.5wks)	0.890864	0.592571	0.873035	2.06525	0.986192	2.0397	0.523234	0.842802	0.942823	1.02622	0.72042	0.845518	1.08401	0.567368
612-2h	Healthy (5.5wks)	0.97262	0.666745	0.913466	2.17787	0.86448	1.47564	0.547463	1.14807	0.757066	1.09708	0.76823	1.00102	1.13714	0.473107
613-2h	Healthy (5.5wks)	0.7413	0.736181	1.17987	2.02289	0.771606	1.82898	0.509933	0.908074	1.04334	1.1151	0.757088	0.971143	0.956321	0.458176
614-2h	Healthy (5.5wks)	0.910896	0.776124	1.1959	1.86348	0.933838	1.34227	0.531811	0.973164	1.01397	1.28967	0.837249	0.788046	1.12033	0.423257
615-2h	Healthy (5.5wks)	0.879333	0.77432	1.14218	2.47471	1.09855	1.2826	0.555724	0.856206	0.836938	0.807376	0.691784	0.995709	1.1659	0.438658
621-2h	Healthy (5.5wks)	0.692278	0.649867	1.17455	1.92543	0.849257	1.23605	0.706943	1.01882	1.34728	1.28146	0.686759	0.848231	1.08461	0.498463
622-2h	Healthy (5.5wks)	0.820204	0.643641	0.960274	2.21156	0.779209	1.76591	0.564552	1.09425	1.07926	1.2161	0.775495	0.719805	0.859801	0.509932
623-2h	Healthy (5.5wks)	0.802346	0.699456	1.17825	2.43789	0.911993	1.3636	0.428018	0.900578	1.12915	1.15123	0.774294	0.840834	0.931654	0.450708
624-2h	Healthy (5.5wks)	0.673795	0.633369	1.26831	1.68092	1.07817	1.05271	0.594401	1.11531	1.14576	1.30681	0.80341	0.88388	1.04493	0.718214
625-2h	Healthy (5.5wks)	0.760596	0.670433	1.20366	2.05246	0.91466	1.14371	0.457077	1.06641	1.1102	1.25698	0.810481	0.933457	1.19068	0.429199
631-2h	Healthy (5.5wks)	0.800405	0.856588	1.05207	1.81796	0.97838	1.015	0.662754	0.981336	0.984488	1.40181	0.689659	1.06396	1.14732	0.548272
632-2h	Healthy (5.5wks)	1.00926	0.731306	1.31252	1.81418	1.01209	1.29993	0.617759	0.955148	0.89156	0.826613	0.66929	1.14583	1.1086	0.605902
633-2h	Healthy (5.5wks)	0.892799	0.894994	1.09451	1.46068	0.78052	1.07309	0.657232	1.09157	1.09359	1.23859	0.864308	0.959468	1.16754	0.731111
634-2h	Healthy (5.5wks)	0.91091	0.769273	1.12689	1.64261	1.0939	1.62682	0.572803	0.842239	0.849508	1.15727	0.885564	0.894065	0.987356	0.640789
635-2h	Healthy (5.5wks)	0.797263	0.840156	1.17085	1.76819	0.966014	1.12175	0.727528	0.74279	0.945989	1.46643	0.748307	0.858364	1.15398	0.692382
601-2h	Healthy (6wks)	0.803022	0.813595	1.10118	2.10348	0.924641	0.893722	0.583088	0.74931	1.11916	1.19368	0.752305	1.16472	1.2483	0.549804
700-2h	Healthy (6wks)	0.594869	0.708789	1.17425	2.29005	0.82777	0.701934	0.520156	1.12714	1.05243	1.3951	0.671306	1.12661	1.36746	0.442138
603-2h	Healthy (6wks)	0.830415	0.861264	1.21738	2.0391	0.769568	0.592391	0.560958	0.778138	1.33628	1.17892	0.621936	1.38487	1.36994	0.458832
605-2h	Healthy (6wks)	0.714544	0.806129	1.24077	2.14737	0.852509	1.10488	0.550075	0.950445	0.865623	1.3038	0.712473	1.12756	1.06387	0.559939
611-2h	Healthy (6wks)	0.723106	0.76484	1.03211	1.77601	0.832394	1.16193	0.681266	1.08534	1.10056	1.42648	0.744233	0.994444	1.03644	0.640846
612-2h	Healthy (6wks)	0.673525	0.77715	1.04224	2.10194	0.724455	1.40423	0.554537	1.26772	1.08195	1.2441	0.64374	0.988886	1.18242	0.313102
613-2h	Healthy (6wks)	0.788099	0.86343	1.08917	1.97535	0.908198	0.899313	0.728176	0.946984	0.994144	1.17387	0.79209	1.03226	1.17298	0.635928
614-2h	Healthy (6wks)	0.877347	0.698582	1.41314	2.00878	0.671158	0.766098	0.551655	0.941824	1.17655	1.32376	0.854344	0.960028	1.12898	0.627756
615-2h	Healthy (6wks)	0.701624	0.934197	1.08762	2.00937	0.926212	1.09387	0.664869	0.840614	0.990756	0.981047	0.710777	1.09228	1.35909	0.607688
621-2h	Healthy (6wks)	0.684878	0.715352	1.19028	1.97188	1.09277	0.93751	0.551264	0.96108	1.10545	1.30784	0.570839	1.13111	1.35802	0.421743
622-2h	Healthy (6wks)	0.771885	0.835866	1.19074	1.80844	0.761134	1.02362	0.520408	1.19571	1.05344	1.33772	0.741791	0.93262	1.2705	0.55612
623-2h	Healthy (6wks)	0.719973	1.01218	1.13726	2.08482	0.893968	0.903208	0.423153	1.15263	1.12515	1.10872	0.435339	1.1773	1.28037	0.545924
624-2h	Healthy (6wks)	0.685156	0.752672	1.09008	2.46051	0.721012	1.37524	0.442872	1.1955	0.999121	1.07178	0.706359	1.00703	1.04611	0.446564
625-2h	Healthy (6wks)	0.615587	0.744187	1.27259	2.07976	0.930341	0.823518	0.483186	1.00998	1.02378	1.36164	0.604406	1.19247	1.3802	0.478353
631-2h	Healthy (6wks)	0.795297	0.696158	1.18862	2.1026	0.897658	1.15869	0.544286	1.09733	1.00027	1.27178	0.572844	1.24465	1.08872	0.341089
632-2h	Healthy (6wks)	0.725386	0.915138	1.22368	1.91748	0.778355	0.923482	0.665666	0.981303	1.08168	1.40495	0.601427	1.08469	1.13499	0.561777
633-2h	Healthy (6wks)	0.553563	0.890234	1.3279	2.28039	0.812035	0.591089	0.404396	0.987253	1.14188	1.29221	0.639861	1.32072	1.39441	0.364073
634-2h	Healthy (6wks)	0.702287	0.832681	1.17402	2.00263	0.832973	0.683405	0.497395	0.983176	1.24517	1.05686	0.683004	1.27005	1.33854	0.697797
635-2h	Healthy (6wks)	0.795076	0.844427	1.27971	2.05844	0.901826	0.727854	0.549868	0.909079	1.03103	1.3758	0.68126	1.01372	1.27241	0.559496
601-2h	Healthy (7wks)	0.675552	0.691077	1.46576	2.5315	0.989202	1.15153	0.447935	0.82378	1.19453	0.807169	0.721039	1.02629	1.1775	0.29714
700-2h	Healthy (7wks)	0.636176	0.742657	1.17836	2.37472	0.855468	1.59238	0.459821	1.20413	1.07504	0.88162	0.718402	0.987104	0.916796	0.377334
603-2h	Healthy (7wks)	0.745523	0.997788	1.31923	2.29965	0.82645	0.793799	0.491825	0.834128	1.21097	0.811321	0.699946	1.35416	1.1013	0.5139
605-2h	Healthy (7wks)	0.589842	0.808249	1.13109	2.23088	0.789909	1.12224	0.507123	1.10024	1.13868	1.31628	0.646375	1.02639	1.16494	0.427765
611-2h	Healthy (7wks)	0.595901	0.712725	1.19842	2.43284	0.652883	2.64662	0.451323	0.849311	1.01075	0.884835	0.620816	0.737017	0.846504	0.360048
612-2h	Healthy (7wks)	0.441499	0.753459	1.36618	2.42031	0.798899	0.999292	0.355293	1.11603	1.22876	0.874039	0.547782	1.33398	1.35524	0.409235
613-2h	Healthy (7wks)	0.616424	0.801606	1.38086	2.19402	0.997185	1.41724	0.367425	0.795815	0.920042	1.15729	0.728889	1.01547	1.11448	0.493249
614-2h	Healthy (7wks)	0.753846	0.52321	1.33134	2.25897	0.868637	1.67935	0.316642	1.06421	1.20659	1.09419	0.571962	0.992749	1.09206	0.246245
615-2h	Healthy (7wks)	0.558419	0.859397	1.33353	2.52041	0.788059	0.954684	0.418112	0.876	1.21752	0.936447	0.547097	1.36773	1.34207	0.280527
621-2h	Healthy (7wks)	0.631863	1.02595	1.23043	2.01887	0.899089	1.07877	0.537692	0.935578	1.2775	1.10714	0.584239	0.965294	1.06269	0.644906
622-2h	Healthy (7wks)	0.632768	0.837229	1.26424	1.75291	0.802707	1.13464	0.581082	1.02181	1.35132	0.903597	0.830498	1.26054	1.06627	0.560409
623-2h	Healthy (7wks)	0.839204	0.924324	1.26332	1.92283	0.915478	1.21863	0.545706	0.918638	0.998088	1.10651	0.530289	1.0647	1.21896	0.533335
624-2h	Healthy (7wks)	0.637714	0.856344	1.16125	1.97105	0.875391	1.46008	0.586692	0.852331	1.08069	1.00536	0.792599	1.07851	1.25173	0.390265
625-2h	Healthy (7wks)	0.628151	0.631745	1.05883	2.36327	0.840909	1.43691	0.522864	0.968557	1.17094	1.01941	0.565596	1.14104	1.18516	0.466599
632-2h	Healthy (7wks)	0.658489	0.739759	1.5357	2.12517	1.19385	0.796902	0.374708	1.03769	1.15318	1.08248	0.535258	1.25106	1.04804	0.467709
633-2h	Healthy (7wks)	0.727282	0.81255	1.22105	2.01515	0.74639	1.12191	0.484045	0.815941	1.11606	1.23188	0.67399	1.14082	1.32503	0.567906
634-2h	Healthy (7wks)	0.497009	0.828638	1.31451	2.61025	0.860206	0.527724	0.331041	0.983395	1.45495	1.11469	0.483651	1.17923	1.48076	0.333947
635-2h	Healthy (7wks)	0.54049	0.960524	1.53831	2.45755	0.711506	0.759422	0.421851	1.08166	1.21265	1.18228	0.628344	0.954026	1.08128	0.470111
651-2h	Vehicle (5.5wks)	1.17907	0.829053	1.51419	1.8908	0.897259	0.603455	0.543081	0.752757	1.09141	1.35321	0.748112	0.951425	1.1332	0.512973
652-2h	Vehicle (5.5wks)	1.009	0.749235	1.45848	1.64819	0.901958	0.755569	0.534908	1.01593	1.09181	1.89306	0.708706	0.89047	0.897676	0.445004
653-2h	Vehicle (5.5wks)	1.27526	0.815808	1.23195	2.12969	1.00548	0.561258	0.563272	0.762683	1.03215	1.44086	0.657196	0.964656	1.0883	0.471431
654-2h	Vehicle (5.5wks)	1.08921	0.690397	1.33341	1.89441	0.944536	0.772928	0.612429	0.892507	1.02343	1.47171	0.746006	0.947261	1.04183	0.53994
655-2h	Vehicle (5.5wks)	1.00525	0.74958	1.29014	1.8775	1.04054	1.12949	0.593069	0.927905	1.00091	1.2612	0.857366	0.757701	0.959398	0.549941
656-2h	Vehicle (5.5wks)	1.25741	0.79559	1.18229	1.36359	0.959725	0.913284	0.886748	0.761253	0.927582	1.36492	0.877965	1.00883	0.957229	0.743597
657-2h	Vehicle (5.5wks)	1.34061	0.839048	1.37221	1.72667	0.844147	0.778259	0.726306	0.862055	0.893747	1.17348	0.657165	0.95724	1.15329	0.675772
658-2h	Vehicle (5.5wks)	1.07602	0.819938	1.32926	1.81203	0.80353	1.05091	0.744549	0.861577	1.03001	1.22322	0.650163	0.935596	1.06964	0.593561
659-2h	Vehicle (5.5wks)	1.16547	0.742663	1.10564	1.64772	1.05533	0.785349	0.690548	0.871129	1.06942	1.52931	0.766475	1.00086	1.03822	0.531852
660-2h	Vehicle (5.5wks)	1.37614	0.81698	1.29364	1.67341	0.907722	0.675227	0.670238	0.773228	0.850948	1.42812	0.742899	0.965097	1.12471	0.701643
662-2h	Vehicle (5.5wks)	0.996759	0.641141	1.09074	1.91022	1.11459	1.07518	0.571196	0.771624	1.05264	1.36485	0.74617	0.905191	1.22705	0.532651
663-2h	Vehicle (5.5wks)	1.09414	0.794723	1.26923	1.58735	0.918246	0.659587	0.665439	0.877059	1.05767	1.26325	0.858425	1.08476	1.14411	0.726003
664-2h	Vehicle (5.5wks)	1.31664	0.79105	1.24566	1.97591	1.16152	0.795776	0.64172	0.768234	0.94205	1.46699	0.629165	0.752713	0.887804	0.624763
665-2h	Vehicle (5.5wks)	1.14938	0.715708	1.36934	1.90565	0.836356	0.723356	0.670547	0.875299	1.07077	1.27942	0.658339	0.995718	1.083	0.667118
666-2h	Vehicle (5.5wks)	1.01671	0.797116	1.35991	1.8388	1.1191	0.753611	0.658995	0.780003	0.992287	1.2843	0.769296	1.01007	0.964831	0.654974
667-2h	Vehicle (5.5wks)	1.13152	0.774441	1.19668	1.62585	0.99927	0.944891	0.588686	0.770901	1.23465	1.29586	0.781243	0.914208	1.05744	0.684358
668-2h	Vehicle (5.5wks)	0.916847	0.785995	1.26387	1.9659	1.05812	1.12164	0.587207	0.665089	0.903205	1.23781	0.812191	0.938467	1.15816	0.585502
669-2h	Vehicle (5.5wks)	1.22055	0.695688	1.21574	1.55567	1.06944	0.83143	0.70845	0.733156	0.966294	1.36534	0.918947	0.954802	1.08328	0.681213
670-2h	Vehicle (5.5wks)	1.39635	0.804354	1.2523	1.73795	0.976152	0.668029	0.649867	0.764787	1.04992	1.25728	0.660929	1.06926	1.01364	0.699172
651-2h	Vehicle (6wks)	0.915133	0.720792	1.09897	2.29011	0.673084	0.545841	0.624327	1.23076	1.03099	1.38725	0.652427	1.06324	1.21406	0.553019
652-2h	Vehicle (6wks)	0.883883	0.942672	1.14013	1.41749	0.957647	0.88589	0.738681	0.852387	1.02364	1.46452	1.04786	0.854171	1.00457	0.786458
653-2h	Vehicle (6wks)	1.22789	0.922366	1.29105	1.76455	1.03246	0.576228	0.726697	0.646911	1.00626	1.43528	0.877121	0.908741	1.00679	0.577669
654-2h	Vehicle (6wks)	0.971058	0.884955	1.00878	1.91401	0.989796	0.533391	0.571699	0.877215	1.24241	1.73764	0.748184	1.01069	0.976992	0.533185
655-2h	Vehicle (6wks)	1.03047	0.812798	1.20779	2.02047	0.994264	0.673437	0.726398	1.01478	0.949266	1.41936	0.832688	0.787014	0.975206	0.556062
662-2h	Vehicle (6wks)	1.14805	0.814436	0.87947	2.24331	1.26467	0.641935	0.648809	0.876563	0.835743	1.20808	0.728727	1.00793	1.22832	0.473962
663-2h	Vehicle (6wks)	1.21081	0.842714	1.10498	2.32613	1.14635	0.731423	0.534507	0.523207	0.778829	1.14899	0.452428	1.3754	1.58431	0.239923
664-2h	Vehicle (6wks)	1.15082	0.707335	0.965279	2.24211	0.870793	0.503637	0.583323	0.908331	1.01045	1.56137	0.661252	1.12355	1.25055	0.461205
665-2h	Vehicle (6wks)	1.00663	0.75637	1.38842	2.08558	0.847791	0.433215	0.601655	1.05417	1.05809	1.68839	0.794769	0.981957	0.852936	0.450016
666-2h	Vehicle (6wks)	1.01135	0.748634	1.61105	1.86373	1.04673	0.477124	0.431611	0.992683	1.19698	1.55031	0.656993	0.999386	0.927836	0.485589
667-2h	Vehicle (6wks)	1.14597	0.715081	1.41315	1.58339	0.904957	0.746974	0.542563	0.84273	1.16516	1.66698	0.889215	1.01869	0.829326	0.535802
668-2h	Vehicle (6wks)	0.932769	0.890728	1.19701	1.67373	1.23394	0.6081	0.543502	0.926938	1.0745	1.68911	0.616607	1.08114	1.14587	0.386055
669-2h	Vehicle (6wks)	0.830104	0.911254	1.22394	2.09432	0.82561	0.391341	0.471604	0.871743	1.19775	1.71408	0.765603	1.12832	1.00739	0.566945
651-2h	Vehicle (7wks)	1.36689	0.87209	1.71337	1.86494	1.00297	0.614384	0.425068	0.960075	1.14065	1.33011	0.545015	1.09599	0.805837	0.262613
652-2h	Vehicle (7wks)	1.11513	0.71174	1.47453	1.5045	0.924185	0.691028	0.685185	0.983926	0.981649	1.41316	0.793956	1.18817	0.933417	0.599435
653-2h	Vehicle (7wks)	1.37088	0.656465	1.70774	1.96558	0.889246	0.577237	0.387266	0.627725	1.31927	1.85951	0.494799	0.820181	0.962003	0.362103
654-2h	Vehicle (7wks)	0.760886	0.872826	1.52085	1.68685	0.999773	0.821206	0.522491	0.71362	1.19119	1.42732	0.726774	0.902738	1.12129	0.732179
655-2h	Vehicle (7wks)	1.192	0.912171	1.54492	1.59141	0.801261	0.628105	0.533762	0.968967	0.944717	1.46467	0.639774	0.97417	1.2521	0.551967
662-2h	Vehicle (7wks)	0.969366	0.773436	1.68521	1.98005	0.963287	0.531577	0.578666	0.820737	1.13656	1.1929	0.712938	0.868522	1.21883	0.567927
663-2h	Vehicle (7wks)	1.00167	0.84056	1.50378	1.98324	0.942637	0.592483	0.593804	0.737318	1.15381	1.46901	0.657536	0.971198	1.15829	0.39466
664-2h	Vehicle (7wks)	1.21719	0.72147	1.65932	1.80186	0.860726	0.748558	0.752101	0.662555	1.03532	1.49375	0.753842	1.06777	0.788448	0.437097
665-2h	Vehicle (7wks)	1.04068	0.937897	1.73706	1.72535	0.730614	0.576182	0.746692	0.873063	1.26619	1.04921	0.737675	1.08014	1.07568	0.423568
666-2h	Vehicle (7wks)	1.21501	0.85922	1.62961	2.01022	0.813482	0.553383	0.575552	0.653079	1.19111	1.30466	0.680036	1.04177	0.904028	0.568846
667-2h	Vehicle (7wks)	0.872222	0.790303	1.41191	1.84704	1.0389	0.594276	0.614178	0.806251	1.27857	1.18972	0.819351	1.04427	1.03967	0.65333
668-2h	Vehicle (7wks)	1.05885	0.82041	1.56878	1.80793	0.980552	0.649062	0.723133	0.659153	1.10413	1.31071	0.761906	0.899111	1.15373	0.502535
669-2h	Vehicle (7wks)	0.98342	0.844569	1.46665	1.63846	0.991442	0.595062	0.591532	0.794488	1.01199	1.67872	0.758728	0.97779	1.16417	0.502982
670-2h	Vehicle (7wks)	1.12485	1.02431	1.23456	2.33467	0.929424	0.50539	0.506903	0.813982	1.05828	1.56184	0.686491	0.919556	0.849703	0.45003

## Sheet: Figure 2g
See data matrices from Figure 2f

## Sheet: Figure 3d
Z1/PolyR
	Uninhibited	Inhibited
Tumor 1	0.928542	0.507787
Tumor 2	0.929702	0.537875
Tumor 3	0.881395	0.551447
Tumor 4	0.843202	0.581807
Tumor 5	1.01637	0.624837
Tumor 6	0.919096	0.610557
Tumor 7	0.984767	0.624288
Tumor 8	0.944826	0.559493
Tumor 9	1.06891	0.575244
Tumor 10	0.942827	0.557396
Tumor 11	1.21104	0.645156
Tumor 12	1.0719	0.692789
Tumor 13	1.06653	0.47439
Tumor 14	1.0846	0.608128
Tumor 15	0.99771	0.648974
Tumor 16	1.19912	0.814807
Tumor 17	1.14108	1.22438
Tumor 18	1.1195	1.73806
Tumor 19	0.920585	0.859329
Tumor 20	0.977362	0.681647
Tumor 21	1.00691	0.805638
Tumor 22	1.09603	0.619309
Tumor 23		0.63647

## Sheet: Figure 3e
Z7/PolyR
	Uninhibited	Inhibited
Tumor 1	1.61831	0.64923
Tumor 2	1.50673	0.661465
Tumor 3	1.63098	0.722907
Tumor 4	1.22918	0.587917
Tumor 5	1.17821	0.596442
Tumor 6	1.47924	0.737146
Tumor 7	1.60802	0.683652
Tumor 8	1.8779	0.727261
Tumor 9	1.26932	0.537975
Tumor 10	1.46094	0.624302
Tumor 11	2.07149	0.752563
Tumor 12	2.06869	0.722393
Tumor 13	1.88431	0.598087
Tumor 14	1.55233	0.678927
Tumor 15	1.71774	0.726743
Tumor 16	1.77712	0.811351
Tumor 17	1.7837	0.8269
Tumor 18	1.7035	0.974621
Tumor 19	1.651	0.745202
Tumor 20	1.49298	0.699928
Tumor 21	1.6387	0.70391
Tumor 22	1.66729	0.71287
Tumor 23		0.729589

## Sheet: Figure 4c
Z1/PolyR
	Uninhibited	INH	MAR	AEBSF
Tumor 1	0.962704	0.651572	0.804354	0.712945
Tumor 2	1.07307	0.619364	0.783181	0.637043
Tumor 3	0.935681	0.540256	0.748741	0.63738
Tumor 4	0.832004	0.544099	0.670846	0.538824
Tumor 5	0.946811	0.5649	0.770397	0.605858
Tumor 6	0.889104	0.550992	0.725565	0.582507
Tumor 7	0.983023	0.67119	0.818012	0.589809
Tumor 8	1.09412	0.639173	0.861926	0.663383
Tumor 9	0.988339	0.603715	0.91658	0.599029
Tumor 10	0.986738	0.622133	0.768934	0.615699
Tumor 11	0.92495	0.641355	0.841794	0.620774
Tumor 12	0.912462	0.63252	0.859388	0.559087
Tumor 13	0.814259	0.580749	0.716177	0.568882
Tumor 14	0.928472	0.612199	0.873213	0.628876

## Sheet: Figure 4f
Z1 Intensity (RFU)
	Vim+, spindle	E-cad+, cuboidal	Vim+, round
Tumor 1	46.3741	19.301	11.449
Tumor 2	43.2168	18.5541	10.7958
Tumor 3	36.4282	16.8872	11.2348
Tumor 4	37.6916	17.9055	12.0453
Tumor 5	45.8328	16.7637	10.6757
Tumor 6	41.6093	17.2829	11.2621
Tumor 7	44.2478	18.1135	10.7502
Tumor 8	54.7516	21.6842	11.2311
Tumor 9	37.0391	14.741	10.4186
Tumor 10	54.5689	20.4072	11.5147
Tumor 11	40.044	14.9094	10.3624
Tumor 12	41.3672	16.857	9.9368
Tumor 13	44.2523	15.7827	11.7971
Tumor 14	46.1143	16.886	10.6876
Tumor 15	42.2146	15.1383	9.58803
Tumor 16	37.3465	15.2333	9.9241
Tumor 17	43.7644	17.5883	10.3651
Tumor 18	34.9564	16.508	10.6613
Tumor 19	42.9869	22.3788	12.753

## Sheet: Figure 5b
Z1 Intensity (RFU)
	CD31lo (Healthy)	CD31hi (Healthy)	CD31lo (EA)	CD31hi (EA)
	10.3925	12.3067	11.0864	28.7996
	6.9751	9.4817	13.5281	24.711
	9.66501	14.4984	14.0724	26.7398
	8.1409	9.26286	11.6506	28.4639
	8.07405	11.2396	12.2092	24.6237
	7.28948	10.976	12.2541	24.0295
	8.40777	11.4369	15.0766	31.4605
	7.37461	10.9415	12.963	33.0989

[truncated: 20 more sheets: Figure 5g, Figure 6, Figure 7c, Figure 7d, Figure 7e, Figure 7f, Figure 7g, Figure S1, Figure S5, Figure S9b-Eml4Alk, FigureS9b-Healthy, Figure S12-S19, Figure S20a-b, Figure S20c, Figure S21, Figure S22, Figure S23, Figure S24, Figure S25, Table S2]
